# Supplementary material for: Ultrasound-Assisted Extraction of Applewood Polyphenols at Lab and Pilot Scales
Source: Foods. 2023 Aug 22;12(17):3142. doi: 10.3390/foods12173142 (PMC10486881; doi:10.3390/foods12173142)
Supplement: Supplementary file 1 [file foods-12-03142-s001.zip]

Archive with 1 entries (1 files):
- foods-2504569-supplementary.pdf
